# Supplementary material for: Diabetes and MRSA Infections: A comparative analysis in an Indian tertiary healthcare setting
Source: Infect Prev Pract. 2024 May 22;6(3):100372. doi: 10.1016/j.infpip.2024.100372 (PMC11176644; doi:10.1016/j.infpip.2024.100372)
Supplement: Multimedia component 1 [file mmc1.xlsx]

## Sheet: MRSA_Clean
No	Age	Sex	Diabetic	Sample	Organism	Staphylococcus_aureus	MRSA	Vancomycin_resistance
1	65	F	1	Urine	E coli	0	0	0
2	24	F	0	Pus	MRSA	1	1	1
3	50	M	1	Pus	Staphylococcus aureus	1	0	1
4	70	M	1	Urine	E coli	0	0	0
5	45	F	0	Fluid	Mycobaterium tuberculosis	0	0	0
6	70	F	0	Pus	Klebsiella pneumoniae sps	0	0	0
7	60	M	1	Pus	Staphylococcus aureus	1	0	0
8	39	F	1	Pus	MRSA	1	1	0
9	44	F	1	Pus	MRSA	1	1	0
10	26	F	0	Pus	Pseudomonas aeruginosa	0	0	0
11	18	M	0	Pus	E coli	0	0	0
12	35	M	1	Pus	Citrobacter freundii	0	0	0
13	27	M	0	Sputum	Klebsiella pneumoniae	0	0	0
14	57	F	1	Urine	E coli	0	0	0
15	40	F	1	Sputum	Pseudomonas aeruginosa	0	0	0
16	55	M	1	Sputum	Stenotraphomonas maltophilia	0	0	0
17	25	F	0	Sputum	Staphylococcus aureus	1	0	0
18	45	F	1	Sputum	Klebsiella sps	0	0	0
19	60	F	1	Pus	Enterococcus and MRSA	0	1	1
20	55	M	1	Sputum	Staphylococcus aureus	1	0	0
21	33	M	0	Pus	E coli	0	0	0
22	59	M	0	Fluid	Pseudomonas aeruginosa	0	0	0
23	70	M	1	Pus	MRSA	1	1	0
24	56	F	1	Blood	Pseudomonas sps	0	0	0
25	39	M	0	Pus	Pseudomonas fluorescens	0	0	0
26	59	M	0	Sputum	Streptococcus pneumoniae	0	0	0
27	49	F	0	Pus	Pseudomonas aeruginosa	0	0	0
28	70	M	1	Pus	MRSA	1	1	0
29	55	M	1	Pus	Pseudomonas aeruginosa	0	0	0
30	20	F	0	Pus	Pseudomonas aeruginosa	0	0	0
31	48	M	1	Pus	Pseudomonas aeruginosa	0	0	0
32	66	M	0	Urine	Pseudomonas aeruginosa	0	0	0
33	30	M	0	Pus	MRSA	1	1	1
34	49	M	1	Pus	Pseudomonas sps	0	0	0
35	76	M	1	Urine	Serratia marcescens	0	0	0
36	67	F	1	Pus	E coli	0	0	0
37	28	M	0	Pus	Staphylococcus xylosus	0	0	0
38	78	M	1	Pus	MRSA	1	1	0
39	38	M	0	Pus	E coli	0	0	0
40	27	M	0	Urine	Staphylococcus hemolyticus	0	0	0
41	45	F	0	Pus	Staphylococcus aureus	1	0	0
42	19	M	0	Pus	Staphylococcus aureus	1	0	0
43	56	F	1	Pus	Pseudomonas aeruginosa	0	0	0
44	65	M	1	Pus	Enterobacter cloaceae	0	0	0
45	65	M	1	Pus	Klebsiella pneumoniae	0	0	0
46	40	F	1	Pus	E coli	0	0	0
47	67	M	1	Sputum	Staphylococcus aureus	1	0	0
48	52	M	0	Urine	E coli	0	0	0
49	42	M	0	Pus	Ebterobacter cloaceae complex	0	0	0
50	65	M	0	Pus	Enterococcus faecium	0	0	0
51	57	M	1	Urine	E coli	0	0	0
52	29	M	0	Urine	CONS	0	0	0
53	39	M	1	Urine	Enterococcus faecium	0	0	0
54	38	M	0	Sputum	E coli	0	0	0
55	55	M	1	Urine	Klebsiella pneumoniae	0	0	0
56	60	F	1	Urine	Enterococcus sps	0	0	0
57	60	M	1	Sputum	Staphylococcus aureus	1	0	0
58	60	F	1	Fluid	Klebsiella pneumoniae	0	0	0
59	56	M	1	Urine	E coli	0	0	0
60	35	M	0	Pus	Staphylococcus aureus	1	0	0
61	51	M	1	Pus	Pseudomonas aeruginosa	0	0	0
62	23	M	0	Pus	Acinetobacter sps	0	0	0
63	21	M	0	Sputum	Klebsiella sps (MDR)	0	0	0
64	34	F	0	Sputum	Klebsiella	0	0	0
65	75	F	1	Sputum	Klebsiella sps	0	0	0
66	36	F	1	Pus	Klebsiella pneumoniae	0	0	0
67	23	M	0	Pus	MRSA	1	1	0
68	70	M	1	Urine	E coli	0	0	0
69	75	F	1	Urine	E coli	0	0	0
70	70	M	1	Urine	E coli	0	0	0
71	50	M	0	Urine	E coli	0	0	0
72	62	M	1	Pus	Klebsiella pneumoniae	0	0	0
73	50	M	1	Pus	Pseudomonas fluorescens	0	0	0
74	60	M	1	Pus	Enterococcus sps	0	0	0
75	50	M	1	Pus	Enterococcus faecalis	0	0	0
76	50	F	1	Pus	MRSA and Staphylococcus xylosus	1	1	0
77	50	M	1	Pus	Klebsiella sps	0	0	0
78	28	F	0	Pus	Pseudomonas aeruginosa	0	0	0
79	55	M	1	Pus	Klebsiella pneumoniae sps	0	0	0
80	58	M	1	Pus	Staphylococcus aureus	1	0	0
81	45	M	0	Pus	Staphylococcus hemolyticus	0	0	1
82	48	M	1	Pus	MRSA	1	1	0
83	44	M	0	Pus	Enterococcus sps	0	0	0
84	38	M	0	Pus	E coli	0	0	0
85	25	M	0	Pus	Enterococcus sps	0	0	0
86	56	M	1	Pus	Klebsiella sps	0	0	0
87	70	M	1	Pus	Staphylococcus aureus	1	0	0
88	38	M	1	Pus	CONS	0	0	0
89	75	F	0	Pus	Staphylococcus aureus	1	0	0
90	40	M	1	Pus	Staphylococcus aureus	1	0	1
91	70	M	1	Pus	Staphylococcus aureus	1	0	1
92	33	M	0	Pus	Staphylococcus aureus	1	0	0
93	60	M	1	Pus	Klebsiella pneumoniae	0	0	0
94	65	M	1	Pus	Enterococcus sps, Pseudomonas aeruginosa, proteus mirabilis	0	0	0
95	55	F	1	Pus	Staphylococcus aureus	1	0	0
96	37	M	0	Urine	Enterococcus faecalis	0	0	0
97	50	M	0	Urine	E coli	0	0	0
98	42	M	1	Urine	Klebsiella pneumoniae sp pneuminoae	0	0	0
99	48	M	0	Sputum	Staphylococcus aureus	1	0	0
100	45	M	1	Pus	Enterococcus faecalis	0	0	0
101	48	M	1	Pus	MRSA	1	1	0
102	40	F	0	Urine	MRSA	1	1	0
103	33	M	0	Pus	Pseudomonas aeruginosa	0	0	0
104	65	M	1	Pus	Sitrobacter sps	0	0	0
105	36	M	0	Pus	MRSA	1	1	0
106	70	M	1	Pus	Staphylococcus epidermidid	0	0	1
107	65	M	0	Pus	Staphylococcus epidermidis	0	0	0
108	80	F	1	Pus	MRSA	1	1	1
109	51	M	1	Pus	Staphylococcus epidermidis	0	0	0
110	48	M	1	Pus	MRSA	1	1	1
111	32	M	0	Pus	MRSA	1	1	0
112	63	M	0	Pus	Pseudomonas aeruginosa	0	0	0
113	50	M	1	Pus	Klebsiella sps	0	0	0
114	56	M	0	Pus	Pseudomonas aeruginosa	0	0	0
115	35	M	0	Pus	Pseudomonas aeruginosa	0	0	0
116	31	M	1	Pus	Staphylococcus aureus	1	0	0
117	40	F	1	Pus	Pseudomonas aeruginosa	0	0	0
118	59	M	1	Pus	MRSA	1	1	0
119	67	M	1	Pus	Staphylococcus hemolyticus	0	0	0
120	50	F	0	Pus	E coli	0	0	0
121	50	M	0	Sputum	MRSA	1	1	0
122	55	F	0	Pus	Enterococcus cloaeae complex	0	0	0
123	74	M	1	Urine	Leclercia adecoarboxylata	0	0	0
124	65	M	1	Sputum	Klebsiella sps (MDR)	0	0	0
125	51	M	1	Fluid	Enterococcus faecalis	0	0	0
126	42	M	0	Fluid	Staphylococcus aureus	1	0	0
127	67	F	0	Sputum	Klebsiella pneumoniae	0	0	0
128	60	M	1	Sputum	Pseudomonas putida	0	0	0
129	64	M	1	Urine	MRSA	1	1	0
130	70	M	1	Urine	Klebsiella pneumoniae	0	0	0
131	68	M	1	Urine	Proteus mirabilis	0	0	0
132	75	F	0	Pus	Enterobacter sps	0	0	0
133	29	F	0	Pus	Staphylococcus aureus	1	0	0
134	42	M	0	Pus	MRSA	1	1	0
135	75	M	1	Pus	Staphylococcus aureus	1	0	0
136	90	F	1	Fluid	Mycobaterium tuberculosis	0	0	0
137	42	M	0	Sputum	Mycobaterium tuberculosis	0	0	0
138	86	M	0	Pus	E coli	0	0	0
139	60	F	1	Pus	Pseudomonas aeruginosa	0	0	0
140	54	F	1	Pus	Enterococcus faecium	0	0	0
141	25	F	1	Pus	Diphtheroids	0	0	0
142	42	M	0	Pus	E coli(MDR)	0	0	0
143	48	M	0	Pus	Klebsiella sps (MDR)	0	0	0
144	55	M	0	Pus	Citrobacter freundii	0	0	0
145	30	F	0	Pus	CONS	0	0	0
146	22	M	0	Pus	CONS	0	0	0
147	54	M	0	Pus	Staphylococcus aureus	1	0	0
148	55	M	1	Pus	Enterococcus faecalis	0	0	0
149	50	M	1	Pus	Ebterobacter aerogenes	0	0	0
150	57	M	1	Pus	Klebsiella	0	0	0
151	57	M	0	Pus	Pseudomonas aeruginosa	0	0	0
152	62	M	1	Pus	MRSA	1	1	0
153	70	M	1	Pus	Enterobacter cloacae	0	0	0
154	55	M	1	Pus	CONS	0	0	0
155	38	F	0	Blood	Klebsiella pneumoniae	0	0	0
156	44	M	1	Pus	Klebsiella pneumoniae sp pneuminoae	0	0	0
157	41	F	0	Pus	MRSA	1	1	0
158	22	M	0	Pus	E coli	0	0	0
159	54	M	0	Pus	Staphylococcus auricularis	0	0	0
160	41	M	1	Pus	Staphylococcus hemolyticus	0	0	0
161	72	M	0	Pus	Pseudomonas aeruginosa	0	0	0
162	40	M	1	Sputum	Pseudomonas sps	0	0	0
163	52	M	1	CSF	Mycobaterium tuberculosis	0	0	0
164	35	M	0	Pus	E coli	0	0	0
165	57	M	0	Pus	MRSA	1	1	0
166	73	M	1	Urine	E coli	0	0	0
167	85	F	1	Pus	MRSA	1	1	1
168	76	F	1	Pus	Pseudomonas aeruginosa (MDR)	0	0	0
169	26	M	1	Pus	Klebsiella pneumoniae and MRSA	0	1	1
170	65	M	0	Pus	Klebsiella pneumoniae	0	0	0
171	55	F	1	Pus	Klebsiella sps	0	0	0
172	44	F	0	Pus	Klebsiella pneumoniae	0	0	0
173	67	M	1	Pus	CONS	0	0	0
174	76	F	1	Pus	MRSA	1	1	0
175	59	M	1	Pus	Morganella morganii	0	0	0
176	60	F	1	Pus	Proteus mirabillis	0	0	0
177	30	F	0	Sputum	Klebsiella sps	0	0	0
178	39	F	1	Pus	Klebsiella pneumoniae	0	0	0
179	56	M	1	Blood	Staphylococcus aureus	1	0	0
180	39	M	0	Pus	Staphylococcus aureus	1	0	0
181	36	F	0	Pus	Staphylococcus aureus	1	0	0
182	49	M	0	Pus	Staphylococcus aureus	1	0	0
183	32	F	1	Fluid	Pseudomonas sps	0	0	0
184	63	F	0	Pus	MRSA	1	1	1
185	24	F	0	Pus	Enterococcus glaecium	0	0	0
186	75	M	1	Pus	E.coli	0	0	0
187	53	M	0	Pus	MRSA	1	1	0
188	40	F	0	Pus	CONS	0	0	0
189	40	M	1	Sputum	MRSA	1	1	0
190	50	M	0	Urine	Klebsiella pneumoniae	0	0	0
191	40	F	0	Urine	E coli	0	0	0
192	42	M	0	Pus	MRSA	1	1	0
193	60	F	0	Pus	Pseudomonas mendocina	0	0	0
194	60	F	0	Pus	Staphylococcus hemolyticus	0	0	0
195	34	M	0	Pus	Staphylococcus aureus	1	0	0
196	40	F	0	Pus	Proteus mirabilis	0	0	0
197	60	M	1	Pus	Pseudomonas aeroginosa and Sphingomonas paucimobillis	0	0	0
198	95	M	0	Pus	Staphylococcus epidermidis	0	0	1
199	48	F	1	Pus	MRSA	1	1	0
200	60	F	1	Blood	MRSA	1	1	0
201	70	M	1	Sputum	Sphingomonas paucimobilis	0	0	0
202	39	M	0	Sputum	Mycobaterium tuberculosis	0	0	0
203	69	M	1	Sputum	Mycobaterium tuberculosis	0	0	0
204	62	F	0	Sputum	Mycobaterium tuberculosis	0	0	0
205	80	M	0	Pus	Pseudomonas aeruginosa	0	0	0
206	55	F	1	Pus	Serratia marcescens	0	0	0
207	63	F	0	Urine	Staphylococcus hemolyticus	0	0	0
208	54	M	1	Urine	E coli	0	0	0
209	36	M	0	Blood	Ricketsia ricketsii	0	0	0
210	76	M	1	Blood	Ricketsia ricketsii	0	0	0
211	42	M	1	Pus	Klebsiella pneumoniae	0	0	0
212	78	M	0	Pus	Streptococcus agalactiae	0	0	0
213	53	M	1	Pus	Proteus sps	0	0	0
214	63	M	1	Pus	Enterococcus faecalis	0	0	0
215	76	F	1	Pus	Klebsiella pneumoniae sps	0	0	0
216	60	F	0	Pus	Proteus mirabilis	0	0	0
217	48	M	1	Pus	Enterococcus faecalis	0	0	0
218	73	M	1	Pus	Acinetobacter sps	0	0	0
219	69	F	0	Pus	Enterococcus faecium	0	0	0
220	52	F	0	Pus	Enterococcus sps	0	0	0
221	65	F	0	Pus	Enterococcus sps and Proteus	0	0	1
222	65	F	0	Pus	Citrobacter sps	0	0	0
223	42	F	0	Pus	Pseudomonas sps	0	0	0
224	55	M	1	Pus	Enterococcus faecium	0	0	0
225	59	F	1	Pus	CONS	0	0	0
226	56	F	1	Pus	E coli	0	0	0
227	70	M	1	Pus	Staphylococcus aureus	1	0	0
228	58	M	1	Pus	Staphylococcus aureus	1	0	0
229	56	M	1	Pus	E coli	0	0	0
230	45	F	1	Pus	Proteus mirabilis	0	0	0
231	74	M	1	Pus	Enterococcus sps	0	0	0
232	61	M	0	Pus	Enterobacter cloacae(MDR)	0	0	0
233	32	M	0	Pus	Klebsiella pneumoniae	0	0	0
234	60	M	0	Pus	Citrobacter freundii (MDR)	0	0	0
235	32	M	0	Pus	CONS	0	0	0
236	78	M	0	Pus	E coli(MDR)	0	0	0
237	40	F	0	Pus	Acinetobacter sps	0	0	0
238	59	M	1	Pus	MRSA	1	1	0
239	75	M	0	Pus	Klebsiella sps	0	0	0
240	70	F	0	Blood	Pseudomonas sps	0	0	0
241	54	F	0	Sputum	Streptococcus pneumoniae	0	0	0
242	30	M	0	Fluid	Mycobaterium tuberculosis	0	0	0
243	75	F	1	Sputum	Staphylococcus aureus	1	0	0
244	68	M	1	Urine	MRSA	1	1	0
245	78	M	1	Pus	Staphylococcus aureus	1	1	0
246	66	M	1	Urine	Enterobacter aerogenes	0	0	0
247	68	F	1	Pus	Pseudomonas aeruginosa	0	0	0
248	59	M	1	Pus	Staphylococcus hemolyticus	0	0	1
249	63	M	1	Pus	Pseudomonas sps	0	0	0
250	65	F	1	Pus	Salmonella enterica ssp enterica	0	0	0
251	60	M	1	Pus	MRSA	1	1	0
252	40	M	1	Pus	Staphylococcus epidermidis	0	0	0
253	60	F	1	Pus	Staphylococcus capitis	0	0	0
254	61	M	1	Blood	Klebsielle pneumoniae	0	0	0
255	39	F	0	Pus	Staphylococcus aureus	1	0	0
256	50	M	0	Blood	E coli	0	0	0
257	45	M	1	Blood	Staphylococcus aureus	1	0	0
258	36	F	0	Blood	Staphylococcus aureus	1	0	0
259	65	F	1	Blood	Staphylococcus aureus	1	0	0
260	63	F	0	Pus	MRSA	1	1	0
261	45	M	0	Blood	Pseudomonas sps	0	0	0
262	51	M	1	Blood	MRSA	1	1	0
263	60	M	1	Sputum	Streptococcus pneumoniae	0	0	0
264	28	F	0	Pus	Enterobacter cloacae	0	0	0
265	52	M	0	Pus	MRSA	1	0	0
266	55	F	0	Pus	E coli	0	0	0
267	75	F	1	Pus	Staphylococcus aureus	1	0	0
268	18	F	0	Pus	E coli	0	0	0
269	76	M	0	Urine	Staphylococcus aureus	1	0	0
270	42	M	0	Sputum	Klebsiella pneumoniae	0	0	0
271	60	M	0	Blood	Mycobaterium tuberculosis	0	0	0
272	59	F	0	Pus	E coli	0	0	0
273	45	M	0	CSF	Mycobaterium tuberculosis	0	0	0
274	78	F	1	Urine	Proteus mirabilis	0	0	0
275	55	M	0	Pus	Staphylococcus aureus	1	0	0
276	60	M	1	Urine	MRSA and E coli	1	1	1
277	28	F	0	Pus	Streptococcus pneumoniae	0	0	0
278	19	M	0	Urine	E coli	0	0	0
279	30	F	0	Urine	Enterococcus faecium	0	0	0
280	35	F	1	Urine	E coli	0	0	0
281	40	F	0	Urine	E coli	0	0	0
282	45	M	0	Urine	Enterococcus faecalis	0	0	0
283	26	F	0	Urine	Enterococcus faecalis	0	0	0
284	60	F	1	Urine	Staphylococcus auricularis	0	0	0
285	35	M	0	Urine	Pseudomonas aeruginosa	0	0	0
286	23	M	0	Urine	Staphylococcus hemolyticus	0	0	0
287	55	M	1	Urine	E coli	0	0	0
288	50	M	0	Urine	Enterobacter cloaceae	0	0	0
289	40	M	0	Urine	E coli	0	0	0
290	56	M	0	Urine	E coli	0	0	0
291	51	F	1	Urine	E coli	0	0	0
292	50	M	1	Urine	Pseudomonas aeruginosa	0	0	0
293	35	M	0	Urine	Klebsiella pneumoniae	0	0	0
294	65	M	0	Urine	Staphylococcus epidermidis	0	0	0
295	40	F	0	Urine	E coli (MDR)	0	0	0
296	61	M	0	Urine	E coli	0	0	0
297	68	M	1	Urine	MRSA	1	1	1
298	75	M	1	Urine	E coli	0	0	0
299	65	F	0	Urine	Klebsiella pneumoniae	0	0	0
300	55	F	0	Urine	E coli	0	0	0
301	56	F	0	Urine	E coli	0	0	0
302	55	M	0	Urine	Proteus mirabilis	0	0	0
303	65	F	1	Urine	Pseudomonas sps	0	0	0
304	65	M	1	Pus	Staphylococcus aureus	1	1	0
305	67	M	0	Pus	Staphylocossus aureus	0	0	0
306	45	M	0	Pus	MRSA	1	0	1
307	36	M	1	Pus	Staphylococcus aureus	1	0	0
308	35	M	1	Pus	Pseudomonas aeruginosa	0	0	0
309	53	M	1	Pus	Enterococcus sps	0	0	0
310	33	M	0	Pus	Enterococcus avium	0	0	0
311	70	F	0	Pus	Morganella morganii sps	0	0	0
312	58	F	0	Pus	Klebsiella pneumoniae	0	0	0
313	31	M	0	Urine	E coli	0	0	0
314	36	M	0	Pus	Klebsiella	0	0	0
315	34	M	0	Pus	Klebsiella	0	0	0
316	62	M	0	Pus	Klebsiella	0	0	0
317	66	M	0	Pus	Klebsiella	0	0	0
318	68	M	0	Pus	Klebsiella	0	0	0
319	28	M	0	Pus	Klebsiella	0	0	0
320	48	M	0	Pus	Klebsiella	0	0	0
